# Supplementary material for: Profiling transcriptomes of human SH-SY5Y neuroblastoma cells exposed to maleic acid
Source: PeerJ. 2017 Apr 5;5:e3175. doi: 10.7717/peerj.3175 (PMC5384566; doi:10.7717/peerj.3175)
Supplement: Supplemental Information 2 [file peerj-05-3175-s002.xlsx]

## Sheet: Cell viability
Replicate number=5		Maleic acid (μM)
24 h	Control	0.1	1	10	50	100
	100.1	98.6891	104.654	97.6851	97.5502	99.4617
	101.364	97.0116	100.5	97.3146	96.9318	104.308
	105.636	99.8157	105.328	105.068	102.249	100.723
	95.3359	93.4711	92.5791	101.633	99.7405	96.8113
	97.5634	94.2793	100.639	99.0007	96.7058	96.1049
Mean	100	96.65	100.7	100.1	98.64	99.48
Standard error	1.751	1.225	2.27	1.446	1.051	1.473
Replicate number=5		Maleic acid (μM)
48 h	Control	0.1	1	10	50	100
	101.637	100.822	97.907	99.3312	96.1646	94.5042
	111.51	98.8716	97.0195	94.0778	111.731	98.1302
	93.8301	100.519	99.6195	89.648	99.7236	99.5215
	93.0233	96.1052	93.3505	86.2704	97.7703	99.7088
	99.9999	98.0961	97.3638	90.5902	99.9509	94.2645
Mean	100	98.88	97.05	91.98	101.1	97.23
Standard error	3.331	0.8594	1.028	2.218	2.754	1.192

## Sheet: cellular calcium
Replicate number=5		Maleic acid (μM)
1 h	Control	0.1	1	10	50	100
	100.006	89.5905	71.2761	70.3756	75.6361	71.2525
	103.121	95.937	78.59	71.9529	69.028	65.4318
	105.566	85.4776	76.9622	75.8544	71.4217	75.9332
	96.5869	79.465	78.0318	70.6372	74.5514	66.059
	94.7199	84.1287	79.8291	69.2742	76.1691	70.7794
Mean	100	86.92	76.94	71.62	73.36	69.89
Standard error	2.003	2.774	1.489	1.141	1.36	1.92
Replicate number=5		Maleic acid (μM)
8 h	Control	0.1	1	10	50	100
	101.637	83.5493	67.3872	65.6326	63.6289	58.4609
	111.51	91.3852	76.0079	67.0973	63.1918	64.639
	93.8302	87.6023	67.2153	58.5737	64.349	61.5113
	93.0234	69.7371	72.914	69.064	59.8844	62.1516
	99.9998	68.2274	67.7431	64.2377	57.7604	65.3103
Mean	100	80.1	70.25	64.92	61.76	62.41
Standard error	3.331	4.711	1.788	1.777	1.26	1.222
Replicate number=5		Maleic acid (μM)
24 h	Control	0.1	1	10	50	100
	86.2205	56.8947	54.557	64.1074	54.728	58.3156
	117.376	92.9343	73.0642	57.9159	58.7884	54.0933
	92.6753	69.3237	55.3139	61.5667	64.4328	62.5091
	118.32	82.3858	60.8568	56.316	60.5756	53.4244
	85.4082	66.1349	66.9955	61.2488	57.7088	61.3062
Mean	100	73.53	62.16	60.23	59.25	57.93
Standard error	7.396	6.341	3.526	1.388	1.607	1.838

## Sheet: Thiols
Replicate number Control =3; Maleic acid=4		Maleic acid (μM)
1 h	Control	0.1	1	10	50	100
	101.733	105.952	101.682	102.868	100.504	96.9441
	98.5032	104.809	101.046	103.243	100.374	101.582
	99.7641	103.29	100.484	101.636	101.489	97.4306
		100.452	102.725	99.6101	100.152	104.621
Mean	100	103.6	101.5	101.8	100.6	100.1
Standard error	0.9397	1.19	0.4804	0.8185	0.2953	1.819
Replicate number Control =3; Maleic acid=4		Maleic acid (μM)
8 h	Control	0.1	1	10	50	100
	100.525	109.122	100.022	98.6266	99.6382	88.8885
	99.0624	100.641	107.165	95.8321	93.5471	95.8993
	100.412	104.017	98.6773	99.8811	104.4	101.741
		110.857	103.897	93.6752	93.4182	97.6984
Mean	100	106.2	102.4	97	97.75	96.06
Standard error	0.4699	2.343	1.925	1.395	2.649	2.684
Replicate number Control =3; Maleic acid=4		Maleic acid (μM)
24 h	Control	0.1	1	10	50	100
		84.3628	82.4827	74.4486	63.5895	63.98
	90.1932	92.6638	87.9205	79.6602	69.2331	70.3222
	105.051	96.5439	71.631	73.9156	69.5289	64.0443
	104.755	94.4524	91.4654	78.7551	70.1698	72.8725
Mean	100	92.01	83.37	76.69	68.13	67.8
Standard error	4.904	2.668	4.329	1.467	1.526	2.251

## Sheet: QPCTR
Pooled from three independent experiments
		Maleic acid (μM)						Maleic acid (μM)
S100A3 gene	Control	10	50	100		GR1A1 gene	Control	10	50	100
fold change relative to HPRT	0.866791	28.102	19.5906	45.1063		fold change relative to HPRT	1.2793	13.3751	7.83679	15.0418
	1.15368	28.6024	21.2809	51.6898			1.0079	10.3795	7.81472	19.4361
	0.817528	25.5878	18.0218	52.5237			0.775543	10.6506	9.65776	15.66
Mean	0.946	27.43	19.63	49.77		Mean	1.021	11.47	8.436	16.71
Standard error	0.1048	0.9327	0.941	2.346		Standard error	0.1456	0.9565	0.6107	1.373
		Maleic acid (μM)						Maleic acid (μM)
GGT5 gene	Control	10	50	100		GGT5 gene	Control	10	50	100
fold change relative to HPRT	0.896213	4.36881	4.29871	10.1737		fold change relative to HPRT	1.1654	2.08785	1.61877	2.01358
	1.11433	4.5864	4.049	10.4194			0.934573	1.7038	1.77453	2.61396
	0.869602	3.77824	3.78245	10.6282			0.918149	1.43465	1.701	2.33336
Mean	0.96	4.244	4.043	10.41		Mean	1.006	1.742	1.697	2.32
Standard error	0.07752	0.2414	0.1491	0.1314		Standard error	0.07982	0.1895	0.07788	0.1734
